# Supplementary material for: On the identity of some weevil species described by Johann Christian Fabricius (1745–1808) in the Museum of Zoology of Copenhagen (Coleoptera, Cucujoidea, Curculionoidea, Tenebrionoidea)
Source: Zookeys. 2014 Nov 3;(451):61–91. doi: 10.3897/zookeys.451.8462 (PMC4258621; doi:10.3897/zookeys.451.8462)
Supplement: XML Treatment for Bronchus synthesys [file zookeys.451.8462-treatment1.xml]

<!DOCTYPE tp:taxon-treatment
  PUBLIC "-//TaxonX//DTD Taxonomic Treatment Publishing DTD v0 20100105//EN" "tax-treatment-NSO.dtd">
<tp:taxon-treatment xmlns:tp="http://www.plazi.org/taxpub"><tp:treatment-meta><kwd-group><label>Taxon classification</label><kwd><named-content content-type="kingdom">Animalia</named-content></kwd><kwd><named-content content-type="order">Coleoptera</named-content></kwd><kwd><named-content content-type="family">Curculionidae</named-content></kwd></kwd-group><mixed-citation publication-type="journal"><person-group><name><surname>Alonso-Zarazaga</surname><given-names>Miguel A.</given-names></name></person-group><article-title>On the identity of some weevil species described by Johann Christian Fabricius (1745–1808) in the Museum of Zoology of Copenhagen (<tp:taxon-name><tp:taxon-name-part taxon-name-part-type="order">Coleoptera</tp:taxon-name-part></tp:taxon-name>, <tp:taxon-name><tp:taxon-name-part taxon-name-part-type="superfamily">Cucujoidea</tp:taxon-name-part></tp:taxon-name>, <tp:taxon-name><tp:taxon-name-part taxon-name-part-type="superfamily">Curculionoidea</tp:taxon-name-part></tp:taxon-name>, <tp:taxon-name><tp:taxon-name-part taxon-name-part-type="superfamily">Tenebrionoidea</tp:taxon-name-part></tp:taxon-name>)</article-title><source>Zookeys</source><day>3</day><month>11</month><year>2014</year><volume>2014</volume><issue>451</issue><fpage>61</fpage><lpage>91</lpage><pub-id pub-id-type="doi">10.3897/zookeys.451.8462</pub-id></mixed-citation></tp:treatment-meta><tp:nomenclature><tp:taxon-name>
                            <tp:taxon-name-part taxon-name-part-type="genus">Bronchus</tp:taxon-name-part>
                            <tp:taxon-name-part taxon-name-part-type="species">synthesys</tp:taxon-name-part>
                            <object-id xmlns:xlink="http://www.w3.org/1999/xlink" content-type="zoobank" xlink:type="simple">http://zoobank.org/60096CFF-4B29-484D-BE2C-8769466414A9</object-id>
                        </tp:taxon-name><tp:taxon-authority>Alonso-Zarazaga</tp:taxon-authority><tp:taxon-status xmlns:xlink="http://www.w3.org/1999/xlink" xlink:type="simple">sp. n.</tp:taxon-status></tp:nomenclature><tp:treatment-sec sec-type="Type material"><title>Type material.</title><p>HOLOTYPE: 1 male, pinned, dissected, two legs absent, with the following labels: Marshall MS: Uitenhage / Cape Col. / Rev. J. ONeil; printed: G.A.K. Marshall / Coll. / B.M. 1950 – 255; Marshall MS: H. spectrum F. (Natural History <!--PageBreak-->Museum, London). This is one of the specimens coming from Marshall’s collection and mentioned in his 1904 revision. Despite its condition, it is considered to be the best specimen to meet the requirements for a holotype. A white label with red margins and black writing: HOLOTYPUS / <italic><tp:taxon-name><tp:taxon-name-part taxon-name-part-type="genus">Bronchus</tp:taxon-name-part> <tp:taxon-name-part taxon-name-part-type="species">synthesys</tp:taxon-name-part></tp:taxon-name></italic> sp. n. / Alonso-Zarazaga des. / 2014 has been added to this specimen.</p></tp:treatment-sec><tp:treatment-sec sec-type="Description"><title>Description.</title><p>See that of <italic><tp:taxon-name><tp:taxon-name-part taxon-name-part-type="genus">Hipporhinus</tp:taxon-name-part> <tp:taxon-name-part taxon-name-part-type="species">spectrum</tp:taxon-name-part></tp:taxon-name></italic> in <xref ref-type="bibr" rid="B55">Marshall (1904</xref>, pp. 54–55).</p></tp:treatment-sec><tp:treatment-sec sec-type="Etymology"><title>Etymology.</title><p>The specific epithet of this new species makes reference to the EC-funded project SYNTHESYS (<ext-link xmlns:xlink="http://www.w3.org/1999/xlink" ext-link-type="uri" xlink:href="http://www.synthesys.info" xlink:type="simple">http://www.synthesys.info</ext-link>) and is to be taken as a name in apposition. It pays homage to all the people who have made its operation possible.</p></tp:treatment-sec><tp:treatment-sec sec-type="Comments"><title>Comments.</title><p>This is the species misidentified by <xref ref-type="bibr" rid="B55">Marshall (1904)</xref> as <italic><tp:taxon-name><tp:taxon-name-part taxon-name-part-type="genus">Hipporhinus</tp:taxon-name-part> <tp:taxon-name-part taxon-name-part-type="species">spectrum</tp:taxon-name-part></tp:taxon-name></italic>. As it is a misidentified nominal species, its name is unavailable but cannot be replaced, as replacement names can only be proposed for available taxa (homonyms). Marshall’s species therefore is without a name, and I am describing it here.</p></tp:treatment-sec><ref-list><ref id="B55"><mixed-citation xmlns:xlink="http://www.w3.org/1999/xlink" xlink:type="simple"><person-group><name name-style="western"><surname>Marshall</surname><given-names>GAK</given-names></name></person-group> (<year>1904</year>) <article-title>A monograph of the <tp:taxon-name><tp:taxon-name-part taxon-name-part-type="order">Coleoptera</tp:taxon-name-part></tp:taxon-name> of the genus <tp:taxon-name><tp:taxon-name-part taxon-name-part-type="genus">Hipporrhinus</tp:taxon-name-part></tp:taxon-name>, Schh. (<tp:taxon-name><tp:taxon-name-part taxon-name-part-type="family">Curculionidae</tp:taxon-name-part></tp:taxon-name>).</article-title><source>Proceedings of the general meetings for scientific business of the Zoological Society of London</source><volume>1904</volume> (<issue>1</issue>): <fpage>6</fpage>–<lpage>141</lpage> + pl. I–IV.</mixed-citation></ref></ref-list></tp:taxon-treatment>
